# Supplementary material for: Comparison of post-traumatic changes in circulating and bone marrow leukocytes between BALB/c and CD-1 mouse strains
Source: PLoS One. 2019 Sep 17;14(9):e0222594. doi: 10.1371/journal.pone.0222594 (PMC6748677; doi:10.1371/journal.pone.0222594)
Supplement: S1 Table — (XLS) [file pone.0222594.s003.xls]

## Sheet: Experimental setup
Topic:	SEPSIS		Species:	mouse
Study:	TSH + bone marrow		Sex:	female
			Age:	3 mo
			Strain:	BALB/C and CD-1
			Source:	CRL
surgical procedure			time (min)
anaesthesia:
induction:	Isofluran 5%
maintainance:	isofluran 2%
TSH
trauma	femur fracture		2
splenectomy			10
hemorrhage	30% of total blood volume (calc as 6% of body weight)		3
	retroorbital bleeding
analgesia
buprenorphine (0,05mg/kg)			20 min before TSH
ringers solution (3x amout of shed blood)			1h post TSH
terminal blood collection	retroorbital bleeding
euthanasia	cervical dislocation
bone marrow	remove femur and tibia
	flush femur and tibia with 2 to 5ml cold sterile PBS

## Sheet: BM-FACS
Topic:	SEPSIS			Species:	mouse
Study:	TSH + bone marrow			Sex:	female
				Strain:	BALB/C and CD-1
				Source:	CRL
				Ly6G-CD11b-MHC-II+
sampling date	animal	strain	sampling timepoint	MHC-II v. Lympho
dd.mm.yyyy	No.		time post TSH	%
2014-08-13	3017	BALB/C	0h	63.82
2014-08-13	3019	BALB/C	0h	79.66
2014-08-18	3021	BALB/C	0h	79.7
2014-08-18	3023	BALB/C	0h	79.25
2014-08-18	3025	BALB/C	0h	75
2014-08-19	3027	BALB/C	0h	49.71
2014-08-19	3029	BALB/C	0h	61.47
2014-08-20	3031	BALB/C	0h	70.69
2014-08-20	3033	BALB/C	0h	61.49
2014-08-20	3035	BALB/C	0h	74.77
2014-08-14	3016	BALB/C	24h	57.54
2014-08-14	3018	BALB/C	24h	59.7
2014-08-14	3020	BALB/C	24h	65.57
2014-08-19	3022	BALB/C	24h	57.53
2014-08-19	3024	BALB/C	24h	55.88
2014-08-20	3026	BALB/C	24h	66.87
2014-08-19	3028	BALB/C	24h	50.44
2014-08-20	3030	BALB/C	24h	69.79
2014-08-21	3032	BALB/C	24h	66.65
2014-08-21	3034	BALB/C	24h	67.67
2014-11-26	3129	BALB/C	48h	65.36
2014-11-26	3130	BALB/C	48h	62.35
2014-11-26	3131	BALB/C	48h	50.77
2014-11-26	3132	BALB/C	48h	61.09
2014-11-26	3133	BALB/C	48h	65.36
2014-11-27	3134	BALB/C	48h	52.6
2014-11-27	3135	BALB/C	48h	63.34
2014-11-27	3136	BALB/C	48h	60.96
2014-11-27	3137	BALB/C	48h	50.11
2014-11-27	3138	BALB/C	48h	66.71
2014-12-03	3139	BALB/C	48h	50.94
2014-12-03	3140	BALB/C	48h	53.52
2014-12-03	3141	BALB/C	48h	48.4
2014-12-03	3142	BALB/C	48h	45.36
2014-12-03	3143	BALB/C	48h	48.91
2014-06-18	2939	CD-1	0h	80.75
2014-07-08	2949	CD-1	0h	69.18
2014-07-08	2950	CD-1	0h	70.2
2014-06-24	2955	CD-1	0h	52.94
2014-06-24	2956	CD-1	0h	72.31
2014-06-24	2957	CD-1	0h	68.63
2014-06-24	2958	CD-1	0h	51.57
2014-07-15	3007	CD-1	0h	61.07
2014-07-15	3008	CD-1	0h	56.93
2014-07-17	3009	CD-1	0h	73.65
2014-06-18	2940	CD-1	24h	80.35
2014-06-23	2951	CD-1	24h	60.82
2014-06-23	2952	CD-1	24h	54.84
2014-06-23	2953	CD-1	24h	71.07
2014-06-23	2954	CD-1	24h	64.8
2014-07-08	2959	CD-1	24h	55.03
2014-07-08	2960	CD-1	24h	67.7
2014-07-15	3005	CD-1	24h	64.1
2014-07-15	3006	CD-1	24h	68.09
2014-07-30	2988	CD-1	48h	51.69
2014-08-06	2989	CD-1	48h	32.06
2014-08-06	2990	CD-1	48h	34
2014-08-06	2991	CD-1	48h	24.08
2014-08-06	2992	CD-1	48h	51.79

## Sheet: blood-FACS
Topic:	SEPSIS			Species:	mouse
Study:	TSH + blood			Sex:	female
				Strain:	BALB/C and CD-1
				Source:	CRL
				Ly6G+Cd11b+	Ly6G-CD11b-MHC-II+	CD4+	CD8+	CD4+CD25+CD127low
sampling date	animal	strain	sampling timepoint	Granulozyten	MHC-II v. Lympho	T-Helfer	cytotox. T	Treg
dd.mm.yyyy	No.		time post TSH	% Leuko	X-Median	% Lympho	% Lympho	% of CD4
2014-08-13	3016	BALB/C	0h	45.09	242.8	42.86	13.65	4.65
2014-08-13	3017	BALB/C	0h	38.89	230.1	39.77	13.15	5.85
2014-08-13	3018	BALB/C	0h	30.65	260.9	35.54	12.13	3.9
2014-08-13	3019	BALB/C	0h	43.24	260.9	39.29	14.06	3.52
2014-08-13	3020	BALB/C	0h	35.06	238.5	43.95	12.93	4.11
2014-08-18	3021	BALB/C	0h	37.55	238.5	50.33	15	4.56
2014-08-18	3022	BALB/C	0h	50.56	204.7	31.09	13.61	2.87
2014-08-18	3023	BALB/C	0h	48.51	240.7	42.96	16.17	5.17
2014-08-18	3024	BALB/C	0h	34.36	195.7	37.31	15.66	2.75
2014-08-18	3025	BALB/C	0h	35.66	260.9	37.28	12.34	4.65
2014-08-19	3026	BALB/C	0h	24.78	182.1	30.83	8.98	4.6
2014-08-19	3027	BALB/C	0h	33.2	208.4	37.43	11.52	4.2
2014-08-19	3028	BALB/C	0h	41.71	221.9	37.29	12.37	4.12
2014-08-19	3029	BALB/C	0h	47.48	226	49.43	14.07	5.86
2014-08-19	3030	BALB/C	0h	40.43	236.4	40.51	13.17	3.6
2014-08-20	3031	BALB/C	0h	43.88	230.1	48.78	14.25	5.49
2014-08-20	3032	BALB/C	0h	31.37	195.7	28.32	10.75	5.43
2014-08-20	3033	BALB/C	0h	44.62	258.6	45.58	14.21	3.55
2014-08-20	3034	BALB/C	0h	38.27	202.8	45.87	15.29	3.94
2014-08-20	3035	BALB/C	0h	44.34	236.4	41.63	13.78	4.4
2014-11-24	3129	BALB/C	0h	15.05	223.9	23.98	10.94	3.77
2014-11-24	3130	BALB/C	0h	10.85	206.5	19.69	11.43	3.77
2014-11-24	3131	BALB/C	0h	13.86	206.5	13.72	10.07	6.5
2014-11-24	3132	BALB/C	0h	11.63	204.7	20.01	9.93	3.55
2014-11-24	3133	BALB/C	0h	13.7	208.4	36.2	11.13	5.57
2014-11-25	3134	BALB/C	0h	16.58	263.3	14.62	11.12	7.49
2014-11-25	3135	BALB/C	0h	17.92	249.5	16.49	13.83	4.73
2014-11-25	3136	BALB/C	0h	23.56	234.2	26.6	12.4	6.77
2014-11-25	3137	BALB/C	0h	15.41	206.5	18.69	10.86	7.06
2014-11-25	3138	BALB/C	0h	9.12	178.8	18.21	11.93	6.78
2014-12-01	3139	BALB/C	0h	25.84	260.9	10.95	9.93	6.95
2013-12-01	3140	BALB/C	0h	20.06	234.2	34.49	20.65	5.1
2013-12-01	3141	BALB/C	0h	24.73	263.3	12.3	12.1	5.91
2013-12-01	3142	BALB/C	0h	15.29	263.3	12.6	12.7	6.98
2013-12-01	3143	BALB/C	0h	20.13	247.2	16.19	12.3	4.33
2014-08-14	3016	BALB/C	24h	9.52	136.6	35.36	12.68	5.87
2014-08-14	3018	BALB/C	24h	10.95	140.3	30.29	10.96	5.59
2014-08-14	3020	BALB/C	24h	12.52	172.5	36.7	12.9	5.78
2014-08-19	3022	BALB/C	24h	8.43	130.5	31.14	10.08	6.77
2014-08-19	3024	BALB/C	24h	20.85	124.8	29.71	9.56	5.86
2014-08-20	3026	BALB/C	24h	23.01	129.4	29.57	8.91	5.17
2014-08-19	3028	BALB/C	24h	22.23	167.9	25.43	7.89	7
2014-08-20	3030	BALB/C	24h	15.99	163.5	26.28	8.96	6.12
2014-08-21	3032	BALB/C	24h	10.27	164.9	21.07	7.59	8
2014-08-21	3034	BALB/C	24h	14.4	115.1	33.46	11.86	7.24
2014-11-26	3129	BALB/C	48h	46.53	199.2	21.37	5.88	5.02
2014-11-26	3130	BALB/C	48h	15.96	172.5	21.74	6.49	7.85
2014-11-26	3131	BALB/C	48h	37.81	187.1	24.97	8.02	9.04
2014-11-26	3132	BALB/C	48h	30.09	182.1	23.07	6.55	6.68
2014-11-26	3133	BALB/C	48h	39.62	251.7	26.69	8.39	6.55
2014-11-27	3134	BALB/C	48h	29.4	270.5	27.34	10.68	8.17
2014-11-27	3135	BALB/C	48h	27.84	218	19.96	8.04	7.91
2014-11-27	3136	BALB/C	48h	27.48	270.5	29.97	11.02	7.63
2014-11-27	3137	BALB/C	48h	25.89	285.5	24.18	9.78	6.81
2014-11-27	3138	BALB/C	48h	18.07	146.7	15.9	5.97	7.38
2014-12-03	3139	BALB/C	48h	17.59	187.1	24.06	9.9	6.52
2014-12-03	3140	BALB/C	48h	23.03	199.2	22.9	9.53	6.39
2013-12-03	3141	BALB/C	48h	19.2	240.7	22.85	10.22	5.83
2013-12-03	3142	BALB/C	48h	19.39	221.9	22.85	10.55	6.14
2013-12-03	3143	BALB/C	48h	32.08	192.2	26.22	10.18	5.01
2014-07-08	2949	CD-1	0h	7.45	193.9	28.82	12.82	1.98
2014-07-08	2950	CD-1	0h	11.2	169.5	40.55	20.53	2.25
2014-06-24	2955	CD-1	0h	18.44	32.6	34	13.47	3.03
2014-06-24	2956	CD-1	0h	20.21	72.1	27.82	8.19	3.13
2014-06-24	2957	CD-1	0h	10.49	64.7	21.04	10.21	3.08
2014-06-24	2958	CD-1	0h	10.66	42.4	33.3	11.17	4.19
2014-07-07	2959	CD-1	0h	6.26	49.4	19.61	12.36	2.44
2014-07-07	2960	CD-1	0h	7.67	178.8	11.75	15.23	2.63
2014-07-28	2988	CD-1	0h	24.91	120.4	33.2	10.53	0.89
2014-08-04	2989	CD-1	0h	20.75	94.4	30.37	14.85	2.4
2014-08-04	2990	CD-1	0h	37.65	157.7	32.07	15.79	2.61
2014-08-04	2991	CD-1	0h	35.84	31.2	25.18	11.41	2.73
2014-08-04	2992	CD-1	0h	61.46	81	35.14	12.55	6.1
2014-08-01	2993	CD-1	0h	16.91	99.7	26.14	13.5	2.69
2014-07-14	3005	CD-1	0h	9.18	43.2	6.12	7.62	7.35
2014-07-14	3006	CD-1	0h	9.64	42.4	8.92	12.73	4.78
2014-07-15	3007	CD-1	0h	8.19	85.5	36.59	22.89	2.52
2014-07-15	3008	CD-1	0h	8.07	68.3	19.34	8.87	3.23
2014-06-23	2951	CD-1	24h	18.89	48.5	27.34	9.3	4.29
2014-06-23	2952	CD-1	24h	17.56	36.7	28.42	11.17	3.93
2014-06-23	2953	CD-1	24h	9.95	78.2	26.4	11.56	4.5
2014-06-23	2954	CD-1	24h	5.43	65.9	29.79	13.73	4.36
2014-07-08	2959	CD-1	24h	8.26	37.4	27.21	13.09	2.93
2014-07-08	2960	CD-1	24h	7.72	128.2	30.89	17.2	1.66
2014-07-15	3005	CD-1	24h	9.16	22	7.2	8.49	5.01
2014-07-15	3006	CD-1	24h	12.82	24.7	11.36	12.74	1.93
2014-07-30	2988	CD-1	48h	34.9	104.3	38.06	11.65	2.11
2014-08-06	2989	CD-1	48h	29.31	122.6	21.67	8.9	2.5
2014-08-06	2990	CD-1	48h	33.43	193.9	23.94	11.97	4.74
2014-08-06	2991	CD-1	48h	19.16	52.6	20.56	10.07	4.46
2014-08-06	2992	CD-1	48h	23.7	98.8	18.5	9.14	6.55
	M2951-M2954 no 0h blood
